# Supplementary material for: Policy discourse on AMR in food-producing animals: examining framing and language for effective communication
Source: JAC Antimicrob Resist. 2025 Jul 10;7(4):dlaf113. doi: 10.1093/jacamr/dlaf113 (PMC12242377; doi:10.1093/jacamr/dlaf113)
Supplement: dlaf113_Supplementary_Data [file dlaf113_supplementary_data.zip]

Archive with 2 entries (2 files):
- Supplemental File 1.xlsm
- Supporting Information.pdf
