# Supplementary material for: Policy discourse on AMR in food-producing animals: examining framing and language for effective communication
Source: JAC Antimicrob Resist. 2025 Jul 10;7(4):dlaf113. doi: 10.1093/jacamr/dlaf113 (PMC12242377; doi:10.1093/jacamr/dlaf113)
Supplement: dlaf113_Supplementary_Data [file dlaf113_supplementary_data.zip › Supplemental File 1.xlsm]

## Sheet: WOAH
Specific lines of text	Responsibility - Human Healthcare workers	Responsibility - Livestock and ag workers	Responsibility -Policymakers	Responsibility- multisectoral	Responsibility - All (“citizen”, “public”, “everyone”)	Responsibility - Animal healthcare workers		Human Health (Collective)	Food safety	Human Health (livestock worker)	Animal Health and Welfare	Economic Impact (Individual)	Economic Impact (Collective)	Equity/Justice	Global health	Food production and security	Environmental Pollution	Innovation Challenge
Antimicrobial medicines have transformed the practice of human and animal medicine.								1			1
Infections that were once lethal are now treatable.								1
The use of antimicrobial drugs has advanced global public health, animal health, and food safety and security.								1	1		1				1	1
However, the overuse and misuse of antimicrobial products in humans, animals and plants has dramatically contributed to the emergence and spread of antimicrobial-resistant microorganisms, which pose an extraordinary threat to human and animal health, and to the world ecosystem.								1			1						1
As the reference organisation for standards related to animal health and zoonoses, WOAH is committed to supporting its Members as we confront the shared global threat of AMR in animals and humans.								1			1				1
Science drives the development of tools and policies that support Veterinary Services and enhance animal health and welfare.											1
Our Strategy on Antimicrobial Resistance is aligned with the WHO Global Action Plan and recognises the importance of a “One Health” approach – involving human and animal health, agricultural and environmental needs.								1			1						1
The availability and use of antimicrobial medicines has transformed the practice of human and animal medicine.								1			1
Infections that were once lethal are now treatable, and the use of antimicrobial drugs has advanced global health as well as animal health, which is a key component of policies to improve animal welfare, food security and food safety.								1	1		1				1	1
Preserving the efficacy of these life-saving medications, as well as their availability for both human and veterinary use, is therefore essential to preserve our future.								1			1
The development of antimicrobial resistance (AMR) compromises this dual objective and impacts our ability to successfully treat infectious diseases.								1
As a result of drug resistance, antibiotics and other antimicrobial agents become ineffective and infections become difficult or impossible to treat, increasing the risk of disease spread, severe illness and death.								1
However, overuse and misuse of antimicrobial agents in humans, animals and plants sectors has dramatically accelerated the emergence of AMR.
Consequently, minimising the emergence and spread of AMR requires a coordinated, focused multi-sectorial and multinational effort.				1
Animal health and welfare depend on the availability, effectiveness and appropriate use of quality veterinary medicines, including antimicrobials.											1
To continue to progress in disease control management and in improving animal welfare, we as international, regional, national and local animal sector leaders, need to encourage and achieve a sustainable change in behaviour so that antimicrobial use in animals closely respects WOAH international Standards on responsible and prudent use of antimicrobials.			1								1
In particular, Veterinary Services including veterinarians and veterinary paraprofessionals have a key part to play in this, through our role in regulating and supervising use of antimicrobials and offering professional advice on their use to farmers and animal owners.						1
The rise of AMR is a shared responsibility between human, animal, environmental and plant sectors, which therefore requires a multi-sectoral, global and coordinated approach.	1	1		1		1
The Quadripartite partnership reflects the “One Health” nature of the AMR challenge, and has been proven as a mean of successfully addressing animal and public health risks associated with zoonoses and animal diseases.								1			1
This approach emphasises the interconnectedness of the health of humans, animals, plants and the environment.																	1
Issues and solutions are viewed through the lens of multi-sectorial collaboration between stakeholders in all sectors.				1
We, sectors and countries, all share responsibility in the development of antimicrobial resistance.			1	1
It is by addressing this global threat together that we will manage to protect human and animal health, and therefore, our future								1			1				1
AMR is a global threat, and the emergence of antimicrobial-resistant pathogens threatens decades of progress against infectious diseases in animals and humans.								1			1				1
Veterinary Services play a critical role in building awareness of AMR and encouraging the prudent use and management of antimicrobial medicines in animals.						1
Our initiatives seek to increase awareness and understanding among Members, veterinarians, farmers, animal owners, stakeholders and citizens, and in doing so, support the development and implementation of tools and policies that enhance animal health and welfare.		1	1	1	1	1					1
In many countries, WOAH Performance of Veterinary Services (PVS) evaluation missions⁵ have found that antimicrobial drugs are widely available and their distribution and use is largely uncontrolled and unmonitored						1								1
Despite Members adopting standards on antimicrobial use and on monitoring and surveillance for resistance, the current lack of implementation in many countries constrains our ability to fully understand the risks, to target interventions and to monitor progress.			1
WOAH Standards and guidelines reflect the best available science and provide a global benchmark for consistent regulation of antimicrobials, for promoting responsible and prudent use, for risk analysis, surveillance and monitoring, and for reporting⁸. These activities are critical to building trust and confidence in livestock sectors and to achieving the objective of slowing the emergence and spr…
Veterinary Services play a critical role						1
Global threat															1
Improve animal health and welfare											1
Well trained veterinarians and veterinary paraprofessionals						1
	1	2	4	5	1	7		14	2	0	16	0	0	1	6	2	3	0

## Sheet: FAO
Specific lines of text	Responsibility - Human Healthcare workers	Responsibility - Livestock and ag workers	Responsibility -Policymakers	Responsibility- multisectoral	Responsibility - All	Responsibility - Animal healthcare workers			Human Health (Collective)	Food safety	Human Health (livestock worker)	Animal Health and Welfare	Economic Impact (Individual)	Economic Impact (Collective)	Equity/Justice	Global health security	Food production and security	Environmental Pollution	Innovation Challenge
FAO Conferences in 2015 and 2019 underscored the importance and urgency of addressing the growing global threat of antimicrobial resistance (AMR) in all countries through a coordinated, multisectoral, One Health approach in the context of the 2030 Agenda for Sustainable Development.			1	1												1
They highlighted that access to effective antimicrobials and their appropriate and prudent use has a role in productive and sustainable agriculture and aquaculture– and that their misuse contributes to the rising rates of AMR which negatively impacts the advances made in medicine, public health, veterinary care, food and agriculture production systems, and food safety.									1	1		1			1		1
The conferences highlighted also that access to effective antimicrobial agents constitutes a prerequisite for productive and sustainable agriculture, particularly animal husbandry and aquaculture and safe food, on which countless livelihoods depend throughout the world, but that hard-won gains in animal and human health and development are at risk due to increasing resistance to antimicrobials.									1	1		1	1		1		1
Contributing towards the goal of building resilience in the food and agriculture sectors by limiting the emergence and spread of AMR depends on controlling AMR effectively as a shared responsibility among farmers, herders, growers, fishers, prescribers and policy-makers in food and agriculture – as well as other sectors.		1	1	1		1											1
Preventive action will provide an economic benefit, especially when compared to the considerable percent of GDP expected to be lost if AMR is permitted to develop into a global emergency through the widespread failure of medicines.														1		1
The availability and use of effective antimicrobials is essential for the health and welfare of terrestrial and aquatic animals, and in crop production.												1
The overuse and misuse of antimicrobials in animal and plant production is influenced by an interplay of factors.
These serve as targets for action to address challenges ranging from: i) treatment failures driving production losses and food insecurity; to ii) the impacts on human health.									1								1
Once individuals become carriers of antimicrobial-resistant microorganisms, they can easily spread AMR among communities and across borders.									1							1
AMR can also reach the general population by spilling over into agriculture products and the environment, contaminating waterways, wildlife and soil.									1									1
Given the global interconnected web of transmission, a multisectoral and multidisciplinary approach is critical to the success of National Action Plans (NAPs) for delivering on the Global Action Plan on AMR (GAP; WHO, 2015).				1												1
Globally we are only as protected as our most vulnerable members because resistant microbes cross borders.															1	1
Opportunities to boost profitability through more effective agriculture practices will also help to reduce the burden of infections and emergence of AMR.													1				1
Training stakeholders through better guidance on responsible practices such as biosecurity and biosafety will help to prevent diseases, reducing the need for antimicrobials in animals and antimicrobial pesticides in plants.				1
Stakeholders need to be enabled, empowered and incentivized to transform awareness of AMR risks into action.
Countries will benefit from surveillance and research to design programmes to minimize and contain AMR and monitor their effectiveness.
Scientific knowledge and sciencebased evidence are needed to identify and manage AMR risks before they become large-scale emergencies.
Equal access to expert advice, prescriptions and appropriate antimicrobials, as well as AMR-relevant policies and legislation, will help tackle the challenge of antimicrobial misuse while also boosting production.			1												1		1
Support is needed for research and innovations in antimicrobials, alternatives, diagnostics and production.																			1
The economic case for public and private investments can support resource mobilization to deliver national plans.														1
Mainstreaming AMR into programmes for achieving the SDGs will help accelerate progress and boost resilience to health crises for global prosperity.									1					1
Sustainably feeding an expanding global population depends on how well we protect our food systems from growing threats. This									1								1
This is especially true when it comes to managing antimicrobial resistance (AMR), which is rapidly becoming one of the greatest threats to lives, livelihoods and economies (O’Neill, 2014).									1				1	1
AMR is a process whereby microorganisms acquire a tolerance to antibiotics, fungicides and other antimicrobials, many of which we rely on to treat diseases in people, terrestrial and aquatic animals, and plants.									1			1
One of the consequences of antimicrobial-resistant microorganisms is drug-resistant infections.
Resistance is already making some diseases in humans, livestock and plants increasingly difficult or impossible to treat.									1			1
It is undermining modern medicine, compromising animal production and destabilizing food security.									1			1					1
The impact of AMR is further amplified by the slow and expensive process of discovering replacement medicines.																			1
The current efforts for the development and research of new antimicrobials and health technologies to address AMR are inadequate and in need of incentives and investment.																			1
For these reasons, AMR affects everyone and requires all of us to take urgent action.					1
We need to keep antimicrobials working for as long as possible to buy time for new drug discovery																			1
Together, we must combat the accelerating pace of resistance and make food systems more resilient.																	1
Protecting food and health systems is a common need of our global society.																	1
FAO shares a responsibility to guard against economic losses as resistant microbes contaminate environments, cross borders and spread readily between people and animals. The time for action is now.			1						1			1		1		1		1
The world is expected to produce in the next 30 years the same amount of food as it has produced in the last 10 000 years combined (FAO, 2009; Wolcott, 2019).																	1
This heralds unprecedented pressure on our agriculture systems to deliver nutritious food safely and sustainably in the face of climate change, diminishing natural resources and global health threats, which include pandemics and drug-resistant infections.										1						1	1
Within the next 10 years, antimicrobial use (AMU) for livestock alone is projected to nearly double to keep pace with the demands of our growing human population (Van Boeckel et al., 2015).																	1
Usage for aquaculture and plants is predicted to continue rising as well.
The intensification and specialization of agriculture production is already contributing to infections increasingly difficult to treat.																	1
Human and animal waste, wastewater from hospitals and clinics, and discharge from pharmaceutical manufacturing sites that is contaminated with resistant microbes and antimicrobials can also enter the environment.																		1
These factors will speed up the emergence and spread of resistance unless we act now to improve practices to minimize and contain AMR.
Many improvements in agriculture practices to better control AMR – good nutrition, health, vaccination, hygiene, sanitation, genetics, husbandry, welfare, environmental protection and growing practices – help boost production in addition to protecting against losses from infectious disease.
This can make agriculture more profitable and more sustainable.													1				1
In fact, there is a strong economic benefit to seizing this window of opportunity for implementing practical and preventive adjustments at relatively low cost now, compared to the 1–5 percent or greater loss of GDP predicted for countries if AMR remains unchecked.														1
By developing and applying One Health National Action Plans (NAPs) on AMR, countries can also prevent tens of millions more people from being forced into extreme poverty (World Bank Group, 2017).														1
In support of inclusive protection, FAO champions multisectoral and multidisciplinary responses coordinated through strong governance, informed by surveillance and research and which promote good production practices and responsible AMU.			1	1
The expansion of communication and behaviour change initiatives is also urgently needed to effectively target the drivers of AMR and to empower stakeholders to improve their practices.
Since the advent of antimicrobials, the occurrence of resistant microorganisms in livestock has grown exponentially, with low- and middleincome country (LMICs) included (Van Boeckel et al., 2019).												1			1
This trend is troubling for producers and for patients as a fraction of all drug-resistant infections in humans have also been associated with food-borne or animal sources (CDC, 2013; Mughini-Gras et al., 2019).									1	1
This has resulted in recommendations providing guidance on responsible and prudent AMU (IACG, 2019; WHO, 2019; WHO, 2017; FAO, 2015), including the need for phasing out of AMU for growth promotion in the absence of risk analysis (OIE, 2019a).
The widespread presence of antimicrobial-resistant microorganisms in terrestrial and aquatic animals, plants and the environment is influenced by an interplay of factors across sectors (FAO 2016a; O’Neill 2015; Collignon et al. 2018; Caudell et al. 2020). These include: • anthropological, behavioural, sociocultural, political and economic factors; • poor sanitation and limited access to clean wat…												1			1
These are interconnected targets for action to address challenges ranging from: i) treatment failures that trigger production losses and jeopardize food security; to ii) the increased transmission risk of multi-drug-resistant microorganisms – commonly known as “superbugs” – through environments and food chains (O’Neill, 2014; Smith and Coast, 2013).									1	1							1	1
Timely action can help limit the spread of food-borne and zoonotic antimicrobial-resistant microorganisms, which may reach humans, animals, and crops through a multitude of transmission pathways (FAO, 2016a).									1	1		1
These transmission pathways include both direct contact with animals and human sources, and indirect transmission through the environment and food supply chain.									1	1								1
AMR can originate at the point of production and then be carried by animals and plants into the food chain.									1	1
Resistant microorganisms can also be introduced during the handling, processing, transport, storage and preparation of food products.									1	1
Once an individual becomes a carrier of antimicrobial-resistant microorganisms, they can easily spread AMR within and between communities.									1							1
AMR can also reach the general population by spilling over from human and agriculture sources into the environment and wildlife populations, whereby people can be exposed through contaminated water, soil and agriculture products.									1									1
Antimicrobials or their residues in terrestrial and aquatic environments – coming from sources such as drug manufacturing plants, untreated community sewage, wastewater/run-off from animal operations and crops – are also generating selection pressure for the emergence of AMR and contributing to its spread.																		1
In parallel to managing AMU, a transition to more sustainable food production practices is essential to better controlling AMR.																	1
The intermingled web of transmission pathways of antimicrobial-resistant microorganisms includes the potential for emergence and spread across all sectors and stages of the food supply chain.										1							1
Therefore, a multisectoral and multidisciplinary approach is critical to the success of NAPs				1
Successful NAPs are also critical for delivering on the GAP (WHO, 2015), in accordance with its Monitoring and Evaluation Framework (FAO, OIE and WHO, 2019).
FAO is providing support to Members for strengthening their own national capacities and capabilities through expertise in aquatic and terrestrial animal health and production, food and feed safety, genetic resources, crop production, natural resource management, risk communication and behaviour change, with attention to regulatory frameworks, standards, norm-setting and bottom-up processes of col…
FAO leads international efforts to achieve food security for all and recognizes that eradicating hunger – as part of the wider Agenda for Sustainable Development – can only be achieved through timely and widespread action on AMR. In May 2019, the United Nations (UN) Secretary-General António Guterres affirmed that AMR “is a global threat to health, livelihoods and the achievement of the Sustainab…
While there is no AMR-specific goal or indicator in the current Sustainabl Development Goal (SDG) framework, AMR must be accounted for in global, regional and national plans because it is threatening the achievement of many goals (Wellcome Trust, 2018; World Bank Group, 2017), including: • Ending poverty (SDG 1) and hunger (SDG 2); • Promoting healthy lives and well-being (SDG 3); • Clean water a…									1					1			1	1
As women are less likely to be compensated – or compensated at a lower level – than men for their efforts in food production and food preparation (FAO, 2011), there is a disproportionate risk of exposure to resistant pathogens relative to financial compensation, highlighting gender equality issues as well (SDG 5).															1
The ability to better manage AMR and prevent impacts on international relations depends too on strengthening global development partnerships (SDG 17).
The GAP emphasized the need for a “One Health” approach to combat AMR by involving all sectors of government and society and strengthening coordination between FAO, WHO and OIE.			1	1
FAO envisions a world free from poverty, hunger and malnutrition (FAO, 2019c).									1					1			1
A core value of this work is the practical and stepwise transformation of food systems in an economically, socially and environmentally sustainable way to achieve Agenda 2030 for global health and prosperity (UN, 2019b).														1		1	1
AMR threatens progress in meeting the SDGs as more agriculture producers may struggle to prevent and manage infections that threaten to disrupt food supply chains and thrust tens of millions more people into extreme poverty (World Bank Group, 2017).														1			1
To respond to this challenge and realize the four betters: better production, better nutrition, a better environment and a better life, FAO has established two main goals for its work on AMR: 1. Reduce AMR prevalence and slow the emergence and spread of resistance across the food chain and for all food and agriculture sectors. 2. Preserve the ability to treat infections with effective and safe an…									1								1	1
Through the achievement of these goals, FAO will work with stakeholders to increase the capacities of the food and agriculture sectors in managing AMR risks and building resilience to AMR impacts.
By working together, FAO and partners will better protect food systems, livelihoods and economies from the destabilizing forces caused by AMR.													1	1			1
Success in containing AMR, keeping antimicrobials working and boosting the resilience of food systems will depend on targeted and sustained efforts in all five areas, which are mutually reinforcing.																	1
Food and agriculture sectors, dependent livelihoods and economies are made resilient to the impacts of AMR													1	1			1
AMR prevalence is reduced and the emergence and spread of resistance is slowed across the food chain and for all food and agriculture sectors										1							1
Antimicrobial efficacy is preserved while sustaining food and agriculture production																	1
Many factors drive food and agriculture stakeholders to overuse and misuse antimicrobials.
These include persistent disease, limited access to expert advice, inadequate prescription systems and unequal access to appropriate antimicrobials.												1			1
Inadequate infection prevention measures, agriculture production and aquaculture practices are major drivers of the overuse and misuse of antimicrobials.
Also contributing to the spread of resistance are agriculture production practices that unintentionally release resistant microbes into soils and water through irrigation with untreated wastewater, use of manure or untreated biosolid fertilizers (i.e. sewage sludge) and their run-off.																		1
The solution is to support good production practices that will have the dual benefits of reducing the negative impacts of AMR while also bolstering production.																	1
Many of these improved practices can also help to protect against potentially devastating losses from infectious diseases and make agriculture production and aquaculture more sustainable.									1								1
Ensuring the safe handling, processing and storing of foods is also key in controlling the spread of resistant microorganisms.										1
There is also ample opportunity for innovation of safe and efficacious alternatives to antimicrobials for treatment of infections and alternatives promoting good health and, where appropriate, fast growth through improved genetics, husbandry and feeding (e.g. alternative ingredients).																			1
AMU and misuse is rising with demand for animal and plant products.																	1
Given that there are few replacement drug candidates in research and development pipelines, existing antimicrobials need to be better protected from inappropriate use in order to buy more time for the development of new drugs																			1
At the same time, equal access to appropriate antimicrobials and expert advice is needed to treat infections															1
Food and agriculture sectors could be compromised due to misuse and inappropriate use of antimicrobials in food production that result in increasing emergence and spread of AMR.																	1
1This in turn limits treatment options.									1			1
Treatment, control and preventive use of antimicrobials can be reduced or better targeted through better diagnostics, disease prevention, and antimicrobial stewardship guidance (OIE, 2019a; WHO, 2017), contributing to reducing the use of antimicrobials in animals.
There is evidence that interventions for controlling AMU in food-producing terrestrial and aquatic animals reduces the presence of antibiotic-resistant bacteria in these animals (Tang et al., 2017; Wang et al., 2020).
In many LMICs there is the added complication of a lack of oversight and regulation for the use of antimicrobials.															1
Therefore, it is essential to encourage all stakeholders – from drug dispensers and sellers to users – to use antimicrobials responsibly, while ensuring fair access to medicines when they are needed.		1		1		1									1
Scientific knowledge and sciencebased evidence are needed to identify AMR risks before they become large-scale emergencies.																1
Good production practices will help to reduce the burden of infections, reducing the need for antimicrobials and the emergence of AMR.																	1
Good practices also extend to managing the spread of AMR in the environment and transmission through the food chain.										1								1
There are opportunities to boost profitability through more effective agriculture practices.													1
There are opportunities to innovate for safe and efficacious alternatives to antimicrobials for good health and productivity in plants and animals.																			1
Improving access to expert advice, prescriptions and appropriate antimicrobials will help tackle the challenge of antimicrobial misuse.															1
Phasing out of the use of antimicrobials in animals for growth promotion in the absence of risk analysis and using antimicrobial pesticides for plants judiciously, will help accelerate action against AMR.
Multisectoral and multidisciplinary collaborations are needed for effective national plans and targets.				1
Strengthening policies and regulatory frameworks for AMR containment – as well as incentive-based approaches – present opportunities for accelerating action on AMR.			1
Support is needed for research and innovations in antimicrobials, alternatives and diagnostics.																			1
The economic case for incentives and public and private investments can support resource mobilization to deliver national plans.														1
	0	2	7	9	1	2			25	13	0	12	7	14	12	10	33	11	8

## Sheet: UNEP
Specific lines of text	Responsibility - Human Healthcare workers	Responsibility - Livestock and ag workers	Responsibility -Policymakers	Responsibility- multisectoral	Responsibility - All	Responsibility - Animal healthcare workers		Human Health (Collective)	Food safety	Human Health (livestock worker)	Animal Health and Welfare	Economic Impact (Individual)	Economic Impact (Collective)	Equity/Justice	Global health security	Food production and security	Environmental Pollution	Innovation Challenge
Infections in humans, animals and plants are becoming difficult, sometimes impossible, to treat.								1			1
Antimicrobial resistance (AMR) has therefore emerged as a principal public health problem.								1
AMR represents a major global threat across human, animal, plant and environmental health.								1			1				1
AMR was, directly and indirectly, responsible for an estimated five million or so deaths in 2019. By 2050, up to 10 million deaths could occur annually – on par with the 2020 rate of cancer deaths.								1
If unchecked, AMR could shave US$ 3.4 trillion off GDP annually and push 24 million more people into extreme poverty in the next decade.											1		1
Using the ‘One Health’ approach – which recognizes that the health of people, animals, plants and the environment are interdependent – can address AMR.
Simply put, tackling AMR will require all hands-on deck: government, civil society, international organizations and the private sector.			1	1	1
Antimicrobials have been essential in reducing the burden of infectious disease in humans, animals and plants for decades.								1			1
However, their effectiveness is now in jeopardy because several antibiotic, antiviral, antiparasitic and antifungal treatments no longer work because of antimicrobial resistance or AMR.
The World Health Organization considers AMR in humans and animals to be one of the top ten threats to global health.								1			1				1
Estimates suggest that by 2050 up to 10 million deaths could occur annually affecting economies and shifting more people into poverty.								1					1
If not dealt with, AMR could also significantly affect agricultural production, again affecting economies and food security, and low-income and lower middle-income countries will bear most of the burden.													1	1		1
Global attention to AMR has mainly focused on human health and agriculture sectors, but there is growing evidence that the environment plays a key role in the development, transmission and spread of AMR.								1								1	1
The environmental dimensions of AMR include pollution from hospital and community wastewater, effluent from pharmaceutical production, run-off originating from plant and animal agriculture and other forms of waste and releases.																	1
With increasing pollution and lack of management of sources of pollution, combined with AMR in clinical and hospital settings and agriculture, risks are increasing.																	1
The key economic-sectors contributing to the environmental dimensions of AMR can be broadly classified as: pharmaceutical and other chemical manufacturing and uses including a range of different chemicals, such as antibiotics, antivirals and fungicides as well as disinfectants; agriculture including animal production, aquaculture, food crops or those providing inputs such as feed, textiles, ornam…																1	1
Using the ‘One Health’ approach, which recognises that the health of people, animals, plants and the environment are closely linked and interdependent, can successfully address AMR.
Implementing comprehensive and coordinated strengthening of environmental action in the ‘One Health’ response to AMR will not only help reduce the risk and burden of AMR on societies but will also help address the triple planetary crisis.
Global attention to antimicrobial resistance (AMR) has been dominated by a focus on the human health and agriculture sectors.								1								1
However, evidence is mounting that environmental drivers play a significant role in the development, transmission and spread of AMR, including back to humans and animals.																	1
AMR in the environment can cause human, animal or plant diseases or soil biodiversity loss that can lead to further use of antimicrobials (a negative feedback from initial use) that only exacerbates AMR.								1			1
While causal pathways are still being established and researched to demonstrate how environmental factors contribute to resistance in human and animal pathogens, there is already sufficient knowledge to implement measures to reduce the factors that influence AMR from an environmental perspective.
Given the potential cost and high-impact risks of inaction (O’Neill 2016; World Economic Forum [WEF] 2021), this report calls for urgent, comprehensive and coordinated strengthening of environmental action in the ‘One Health’ response to AMR													1
Antimicrobials play an essential role in protecting the health of people, animals and plants (Hernando-Amado et al. 2019; Joint Programming Initiative on Antimicrobial Resistance 2019).								1			1
Therefore, AMR poses a significant threat to human, animal and plant health, food security and economic development by reducing the ability to respond to common infectious agents								1			1		1			1
Increasing AMR in human and animal pathogens is among the top ten threats compromising global health (WHO 2021a).								1			1				1
According to recent estimates, in 2019, 1.27 million deaths were directly attributed to drug-resistant infections globally, and 4.95 million deaths were associated with bacterial AMR (including those directly attributable to AMR) (Murray et al. 2022).								1
Some estimates indicate that by 2050 it could cause up to 10 million deaths globally per year - on par with the 2020 death toll from cancer (O’Neill 2016).								1
Left unchecked, the economic impact of AMR is also likely to be significant.													1
In the next decade, it could result in a gross domestic product (GDP) shortfall of US$ 3.4 trillion annually and push 24 million more people into extreme poverty (World Bank 2017).													1
A recent World Economic Forum report (2021) points out that disease causes worktime and productivity losses, and it estimates that if current trends continue unchecked, AMR could increase animal mortality rates by one per cent, an equivalent loss of US$13 billion in livestock value (US$3 billion of which is attributed to waterborne AMR) and US$3 billion in aquaculture value.											1	1	1
Although the risks of AMR to human, animal and plant health and the environment are shared by all countries, Low-Income Countries (LICs) and Lower-Middle-Income Countries (LMICs) bear a significant burden of infectious disease and will be more adversely affected by AMR.								1			1			1
AMR also exacerbates inequities within societies. Groups including women, children, migrants, refugees, people employed in certain sectors (e.g. agriculture or healthcare) and those living in poverty may be particularly vulnerable and/or more exposed to drug-resistant infections (WHO 2007; Bhopal and Bhopal 2020; WHO et al. 2021).										1				1
AMR is a significant threat to human and animal health, food security, economic development and equity within societies.								1			1		1	1		1
Resistant microorganisms can spread and be transmitted to humans, animals, food animals, plants and wildlife because of complex interconnections across nature (Graham et al. 2019; Larsson and Flach 2022).								1			1
Pollution from hospital and community wastewater, effluent from pharmaceutical production, run-off originating from plant and animal agriculture and other forms of waste are frequently composed of, or are deposited into, nutrient rich environments containing complex mixtures of chemicals and biological substances.																	1
Resistance transmission can take place when the concentration of the antimicrobial (or other chemical agents) are 10 to 1,000 times lower than the concentrations used in human and animal medicine as during clinical treatment (Bengtsson-Palme and Larsson 2016).
Currently, some MRLs for antibiotic , can select for resistant bacteria
In an agricultural context, herbicide use to control weeds in agriculture may enrich ARGs and MGEs by altering soil microbiomes and may contribute to further AMR development in agricultural environments (Li et al. 2022; Liao et al. 2021).
The concentration of antimicrobials excreted unmetabolized in the faeces and urine of humans and animals is highly variable and is dependent upon the antimicrobial drug class, formulation, the route of administration, animal species and health status (Kümmerer and Henninger 2003; Giguère, Prescott and Dowling 2013																	1
The consumption-excretion cycle occurs when containment, controls or barriers for these pollutants are lacking, such as pit latrines without confining barriers, or when inadequately treated or untreated wastewater is used to irrigate farmland, or animal manure or human waste is used to fertilize crops.																	1
Fuelled by population growth, urbanization and growing demand for food and healthcare, we can expect an increase in the use of antimicrobials and in pollutant releases into the environment.																1	1
Unsustainable consumption and production patterns are of particular concern to agri-food systems, but also other sectors such as chemicals, including antimicrobials, which as noted above are now in jeopardy of losing their effectiveness.																1
The climate crisis has numerous impacts on ecosystems, human health, animal health and food production, which also affect AMR (Global Leaders Group [GLG] on AMR 2021a).								1			1					1
Even treating cattle with certain antibiotics changes dung beetle microflora, which can interrupt the essential ecosystem service that dung beetles provide (Hammer et al. 2016).
AMR pollutants originating from discharges of both treated and untreated human and animal excreta into the environment																	1
Resistant microorganisms are found in humans, animals, plants and the environment (in water, sewage, soil and air), and spread can occur from all these media (Ferguson et al. 2016; Price et al. 2017; Hernando-Amado et al. 2019).								1			1						1
Environmental media transmit and spread antimicrobial resistant microorganisms within and between humans, animals and environment (Baquero et al. 2019; Hernando-Amado et al. 2019).								1			1						1
However, the actual path of AMR spread includes places within the environment that temporarily harbour AMR, which can then be transmitted onwards to humans or animals (Figure 8).								1			1						1
Human exposure to AMR can also take place following consumption of food that has become contaminated with resistant microorganisms from the production environment, food animal microbiomes or the processing environments, or when water contaminated with faecal matter is ingested (Hölzel, Tetens and Schwaiger 2018; Leonard et al. 2018; FAO and WHO 2019; Koutsoumanis et al. 2021).								1	1								1
The transmission and spread of AMR are not confined to point-sources, such as wastewater emitted from a pipe or agri-food system drainage outlets.																	1
Diffuse or non-point source pollution can also be important because it is often an unbounded phenomenon that can overlap across ecological scales.
Transient and diffuse sources include rivers, lakes and sediments, overflows, agricultural runoff, soil, airborne transmission and wildlife migration.																	1
Globalization, international trade and migration of both people and wildlife makes it important to consider non-point spread of AMR because it occurs irrespective of borders.															1
Soils as sources are especially important relative to agricultural practices and locations where solid or industrial wastes have been placed (Manyi-Loh et al. 2018), or where antimicrobials or other bioactive compounds have been employed are important to consider.																	1
Dust-associated methicillin-resistant Staphylococcus aureus (MRSA) has been detected downwind of swine production facilities (Ferguson et al. 2016).								1		1
Proximity to swine production and MRSA infection has also been shown to be associated (Beresin et al. 2017).										1
The relative impact of airborne transmission and spread of AMR to human, animals and plants is a ‘One Health’ issue that deserves more research focus (Jin et al. 2021).								1			1
The COVID-19 pandemic highlights the importance of the environmental dimensions of zoonotic infectious diseases, especially the potential for antimicrobial resistant microorganisms to be transmitted from the environment to humans (UNEP and International Livestock Research Institute [ILRI] 2020). Box 2															1
The world has not taken the threat of zoonotic diseases and pandemics and their environmental dimensions seriously enough.															1
Farm sites (water, soil, feeds, wastewater, sewage, lagoon, manure and treated sludge) serve as key points for potential AMR pollution.																	1
Wild animals can easily pick up bacterial pathogens and antimicrobial resistant bacteria when moving and feeding in the farm environment or surrounding contaminated areas including fertilized fields.
Antimicrobial resistant bacteria have been reported in different groups of farm-associated animals, including insects (Literak et al. 2009; Poudel et al. 2019), poultry (Wang, Y. et al. 2017) and mammals (Nhung et al. 2015).											1
For example, small wild mammals living on farms or in their vicinity were found several times more likely to carry E. coli isolates with tetracycline resistance determinants and multidrug resistance strains than animals living in natural areas (Kozak et al. 2009).											1
Management of livestock waste is therefore crucial to limit transmission of AMR to wildlife populations.
Combining efforts for pandemic and AMR prevention, preparedness and response will improve synergies thus increasing impact, effectiveness and harmonization in the human,animal, plant and environment interface, food safety and security and water, sanitation and hygiene (GLG on AMR 2022).								1	1		1				1
This lack of pandemic preparedness cannot be allowed to happen again															1
The COVID-19 pandemic is a wake-up call to better understand and improve all areas of prevention of and preparedness for infectious diseases, including their environmental dimensions (Pachauri et al. 2021).								1							1
Through these movements, resistant microorganisms spread from one side of the world to the other, particularly through human travel and shipments of crops and animals (Saker et al. 2004).								1							1
Food products are yet another source of cross-border transportation of AMR.									1						1
Foodborne outbreaks of drug-resistant pathogens linked to imported food products have been reported from multiple countries.									1
Global meat production in 2020 was forecasted to be 333 million tons, only about 6 million tons lower than 2019 (FAO, UNDP and UNEP 2021).																1
Given such trends, it is unsurprising to see that several notable examples of drug resistance have proliferated internationally (Sarno et al. 2021).															1
An analysis of globally available sequenced isolates containing mcr-1 suggest that food animals and colonized or infected humans were the primary mechanism of global dissemination, with aquatic organisms now recognized as primary reservoirs of mcr-1 ARGs (Grami et al. 2016; Wang, Y. et al. 2017; Cabello and Godfrey 2018; Zhang et al. 2019; Anyanwu, Jaja and Nwobi 2020).								1	1
In addition, the role of poor sanitation, carriage in the human gut microbiota and through food animals have also been considered to have contributed to the rapid global spread of blaCTX-M genes.									1
The blaNDM-1 spread is best explained by human travel, dissemination in migratory wildlife or both															1
AMR challenges are closely linked to the triple planetary crisis of climate change, biodiversity loss and pollution and waste, all of which are driven by human activity, including unsustainable consumption and production patterns.
Resistant microorganisms can spread and be transmitted to humans, companion animals, food animals, plants and wildlife because of complex interconnections across nature.								1			1
Human exposure to AMR from the environment can take place following consumption of food and/or water that have become contaminated by resistant microorganisms.								1	1
The transmission and spread of AMR are not confined to point-sources. Transient and diffuse sources, which include water (rivers, lakes and sediments), overflows, agricultural runoff, soil, airborne transmission and wildlife migration can also be important.																	1
Other critical factors are globalization, climate change and the mobility of people and goods, and wildlife.															1
As such, AMR requires a response based on a concerted systems approach, such as ‘One Health’, at global, regional and country levels from all sectors, stakeholders and institutions.			1	1
“‘One Health’ is an integrated, unifying approach that aims to sustainably balance and optimize the health of people, animals and ecosystems.								1			1
It recognizes the health of humans, domestic and wild animals, plants, and the wider environment (including ecosystems) are closely linked and inter-dependent. The
The approach mobilizes multiple sectors, disciplines and communities at varying levels of society to work together to foster well-being and tackle threats to health and ecosystems, while addressing the collective need for clean water, energy and air, safe and nutritious food, taking action on climate change, and contributing to sustainable development.”				1	1				1							1
Life on land is impacted when food animal and food crop production use antimicrobials injudiciously.																1
A ‘One Health’ approach, which considers the health of people, animals, plants and ecosystems in unison, is urgently needed to reduce the burden of AMR and prevent deaths.								1			1
Reducing the need for antimicrobials, leads to less use and therefore less AMR development, thus creating a positive net effect across sectors.
The ‘One Health’ approach has many benefits, including cost savings due to addressing multiple threats at the same time (Hernando-Amado et al. 2019; Brack et al. 2022).													1
Three economic sectors and their value chains are key drivers of AMR development and spread in the environment: pharmaceuticals and other chemicals, agriculture and food, and healthcare.
Together with pollutants from poor sanitation, sewage and waste effluent in municipal systems, the inputs and outputs from these three key economic-sector value chains profoundly influence the development and spread of AMR, and consequently the overall long-term value of antimicrobials for promoting human, animal, crop and environmental health.								1			1		1				1
Agriculture production entails raising food animals, engaging in aquaculture, producing food crops or providing inputs such as feed, textiles, ornamental plants, biofuels and other agricultural commodities.
The pathways along the agri-food value chains vary, but all begin with the production of plants or animals including the procurement and provision of nutrients (such as feed or fertilizer rich in antimicrobials or essential minerals), source water, growing crops/ animals, administrating medicine (e.g. antimicrobials) and waste management.																1
Storage, processing, packaging and distribution for sale and consumption are also important aspects of value chains, along with the storage, disposal and management of inputs (e.g. pesticides, fertilizers and medicines) and waste.
Several points in the agriculture value chain serve as entry points for antimicrobials and antimicrobial resistant organisms into the environment such as the use of antimicrobials to treat infection and promote growth, use of reclaimed wastewater for irrigating crops, use of manure as fertilizer and inadequate waste management.																1	1
Population growth and increased demand for food has resulted in an increase in demand and consumption of animal protein (Tiseo et al. 2020).																1
This has led to the intensification of agriculture, and land and water use in livestock production systems, as well as small-scale, backyard and aquaculture farms in some low- and middle-income countries that are subject to minimal regulatory oversight (Smil 2011; Coyne et al. 2019; FAO, UNDP and UNEP 2021; Schar et al. 2021).														1		1
In general women face inequalities in terms of accessing resources, services, employment opportunities, taking part in decision-making and other aspects related to food loss and food waste from aquatic food production systems (Grever 2021).														1
Unless broader steps are taken towards making food systems more sustainable and curbing the use of antimicrobials in animal husbandry practices, the use of antimicrobials in food production will continue to grow (Tilman et al. 2011)																1
Widespread use of fungicides in agriculture is linked to a growing number of azole-resistant lung infections in humans, acquired from inhalation of Aspergillus fumigatus fungal spores (Meis et al. 2016).
This source may be particularly significant because waste management in animal systems tends to be much less sophisticated than with human wastes (Graham et al. 2019).																	1
Furthermore, there is an overlap between antimicrobials used in human and veterinary medicine, which result in mutually relevant AMR development (Scott et al. 2019).											1
However, nutrients excreted by farm animals and poultry are an extremely important fertilizer for crop production and volumes of manure generated by animal production systems are enormous.								1			1
Therefore, utilizing these valuable nutritional sources for crop production must be balanced with the potential consequences of AMR transmission and spread
AMR in crop production spreads via food chains (pg. 36)
Many antibiotics used in animal production are either identical or share similar chemical structure as those used in human medicine.								1
Use of these drugs not only has implications for management of waste with resistant microorganisms and antimicrobial residues, but also because of their potential selective and co-selective properties for resistance against antibiotics used in human medicine.								1
In intensive animal production systems, antimicrobials are frequently relied upon to maintain livestock health, welfare and productivity, including for control of diseases.											1					1
In some jurisdictions, antimicrobials are still used as growth promoters.
A sustainable global food system would phase out antibiotic use in livestock for growth promotion and routine use of antimicrobials in food animal production, and instead focus on best practices in the production of healthy animals.											1					1
Confined animal feeding operations have been examined for abundance of resistance markers, including ARGs, in downstream surface waters emanating from faecal waste lagoons.																	1
Such studies show that use of antimicrobials for any purpose impacts abundance and distributions of ARGs (Peak et al. 2007) highlighting AMR as a water quality issue.
Use of antibiotics in agriculture that correspond to those used as a last resort in human medicine is of special concern and should be discouraged.								1
This was apparent in the emergence of plasmid-mediated resistance against colistin, a last-resort drug for managing multi-drug resistant, Gram-negative bacterial sepsis in humans (Liu et al. 2016).								1
In Europe and North America, the use of critically important antibiotics for human medicine are not permitted for use in agriculture except as a last resort.								1
In addition, zinc and copper are often added to animal feeds as micronutrients and have antimicrobial properties (Højberg 2005; Jensen 2006).
These elements can act as co-selective agents for resistance (Yazdankhah, Rudi and Bernhoft 2014).
Co-selection can take place in animal digestive tracts, and since unabsorbed metals are excreted in the faeces can also select for resistance in the environment (Berg, Tom-Petersen and Nybroe 2005; Medardus et al. 2014).																	1
Although co-selection effects are often transient and disappear if exposures are removed, and the use and dosage of zinc in food animal production is being reconsidered (Shurson, Urriola and Hung 2022).
Risks from food products of animal origin include multi-drug resistant Salmonella spp., which are known to be associated with poultry and pork products (Zhang et al. 2018; Kipper et al. 2022) and can cause foodborne illness outbreaks (Xiong et al. 2020).								1	1
Foodborne infection pathways of globally dispersed AMR clones, including bacteria acquired from consuming chicken, have been identified as the agent of urinary tract infections (Singer 2015; Liu et al. 2018), which is the third most common infectious condition and is predominantly suffered by women (ReAct 2020).								1	1					1
Collectively, antimicrobials and other co-selective agents (e.g. zinc and copper) used in animal agriculture, along with resistant microorganisms and ARGs, are released together to the environment from various agricultural sources.																	1
The mixture of these chemical and biological contaminants (such as in manure) impact AMR selection, transmission and spread in affected environments (Topp et al. 2018).																	1
	0	0	2	3	2	0		42	10	3	29	1	11	7	14	19	26	0
cut next steps- pg. 51 technical details, update line count
1

## Sheet: GAP
Specific lines of text	Responsibility - Human Healthcare workers	Responsibility - Livestock and ag workers	Responsibility -Policymakers	Responsibility- multisectoral	Responsibility - All	Responsibility - Animal healthcare workers		Human Health (Collective)	Food safety	Human Health (livestock worker)	Animal Health and Welfare	Economic Impact (Individual)	Economic Impact (Collective)	Equity/Justice	Global health security	Food production and security	Environmental Pollution	Innovation Challenge
This action plan underscores the need for an effective “one health” approach involving coordination among numerous international sectors and actors, including human and veterinary medicine, agriculture, finance, environment, and wellinformed consumers.	1	1		1	1	1
Antimicrobial resistance is a drain on the global economy with economic losses due to reduced productivity caused by sickness (of both human beings and animals) and higher costs of treatment.								1			1		1
To counter it needs long-term investment, such as financial and technical support for developing countries and in development of new medicines, diagnostic tools, vaccines and other interventions, and in strengthening health systems to ensure more appropriate use of and access to antimicrobial agents														1				1
Drug-resistant bacteria can circulate in populations of human beings and animals, through food, water and the environment, and transmission is influenced by trade, travel and both human and animal migration.								1	1		1				1
Resistant bacteria can be found in food animals and food products destined for consumption by humans.								1	1
Support is multisectoral, and there is increasing collaboration among the relevant sectors, in particular, human health, animal health and agriculture (including a tripartite collaboration agreed by FAO, OIE and WHO3). The	1	1		1		1
Improvements in global health over recent decades are under threat because the microorganisms that cause many common human diseases and medical conditions – including tuberculosis, HIV/AIDS, malaria, sexually transmitted diseases, urinary tract infections, pneumonia, blood-stream infections and food poisoning – have become resistant to a wide range of antimicrobial medicines.								1	1						1
Antibiotics are needed to treat sick animals but are also widely used in healthy animals to prevent disease and, in many countries, to promote growth through mass administration to herds											1
Antimicrobial agents are commonly used in plant agriculture and commercial fish and seafood farming.
For farmers, animal husbandry and the food industry, the loss of effective antimicrobial agents to treat sick animals damages food production and family livelihoods.												1				1
An additional risk for livestock workers is exposure to animals carrying resistant bacteria.										1
For example, farmers working with cattle, pigs and poultry that are infected with methicillin-resistant Staphylococcus aureus have a much higher risk of also being colonized or infected with these bacteria.										1
Food is one of the possible vehicles for transmission of resistant bacteria from animals to human beings and human consumption of food carrying antibiotic-resistant bacteria has led to acquisition of antibiotic-resistant infections.								1	1
Other risks for infection with resistant organisms include exposure to crops treated with antimicrobial agents or contaminated by manure or slurry, and farmyard run-offs into groundwater.								1									1
Reducing antimicrobial resistance will require the political will to adopt new policies, including controlling the use of antimicrobial medicines in human health and animal and food production.			1					1								1
In most countries, antibiotics can be purchased in markets, shops, pharmacies or over the Internet without prescription or involvement of a health professional or veterinarian.														1
Poor quality medical and veterinary products are widespread, and often contain low concentrations of active ingredients, encouraging emergence of resistant microbes														1
Laws to ensure that medicines are of assured quality, safe, effective and accessible to those who need them need to be enacted and enforced.			1
Resistance to common veterinary antimicrobial medicines also causes food production losses, poor animal welfare and extra costs.											1		1			1
Antimicrobial resistance will affect everybody, regardless of where they live, their health, economic circumstances, lifestyle or behaviour.								1							1
It will affect sectors beyond human health, such as animal health, agriculture, food security and economic development.								1			1		1			1
Therefore, everybody – in all sectors and disciplines – should be engaged in the implementation of the action plan, and in particular in efforts to preserve the effectiveness of antimicrobial medicines through conservation and stewardship programmes.				1
Effective implementation of national and global action plans to address antimicrobial resistance depends also on access, inter alia, to health facilities, health care professionals, veterinarians, preventive technologies, diagnostic tools including those which are “point of care”, and to knowledge, education and information.														1				1
All countries should have a national action plan on antimicrobial resistance that includes an assessment of resource needs. The implementation of these plans will require long-term investment, for instance in surveillance, operational research, laboratories, human and animal health systems, competent regulatory capacities, and professional education and training, in both the human and animal heal…
Political commitment and international collaboration are needed to promote the technical and financial investment necessary for effective development and implementation of national action plans.			1
Much antibiotic use is linked to animal production.																1
Antibiotics are sometimes used to prevent infections, to prevent the spread of diseases within a herd when infection occurs, and as a growth stimulant, and are often administered through feed and water.																1
Sustainable husbandry practices, including the use of vaccines, can reduce infection rates and dependence on antibiotics as well as the risk that antibiotic-resistant organisms will develop and spread through the food chain.								1	1							1
Despite measures taken by some Member States, antibiotic use in humans, animals and agriculture is still increasing globally.
The projected increase in demand for animal food products may lead to yet further increases in antibiotic use.																1
Effective, rapid, low-cost diagnostic tools are needed for guiding optimal use of antibiotics in human and animal medicine, and such tools should be easily integrated into clinical, pharmacy and veterinary practices.																		1
Related weaknesses that contribute to development of antimicrobial resistance include poor patient and health care provider compliance, the prevalence of substandard medicines for both human and veterinary use, and inappropriate or unregulated use of antimicrobial agents in agriculture.														1
The economic case must reflect the need for capacity development, including training in low-resource settings, and the need for the evidence-based use of interventions across human and animal health care systems including medicines, diagnostic tools and vaccines.													1	1				1
Antibiotics must also be supplemented by affordable, point-of-care diagnostic tools to inform health practitioners and veterinarians of the susceptibility of the pathogens to available antibiotics. The applicability and affordability of these techniques in low- and middle-income countries must be considered.														1				1
	2	2	3	3	1	2		10	5	2	5	1	4	7	3	8	1	5
1
													1

## Sheet: GLG Note
Specific lines of text	Responsibility - Human Healthcare workers	Responsibility - Livestock and ag workers	Responsibility -Policymakers	Responsibility- multisectoral	Responsibility - All	Responsibility - Animal healthcare workers		Human Health (Collective)	Food safety	Human Health (livestock worker)	Animal Health and Welfare	Economic Impact (Individual)	Economic Impact (Collective)	Equity/Justice	Global health security	Food production and security	Environmental Pollution	Innovation Challenge
Robust animal health systems, including resilient biosecurity, prevention, infection control measures and good husbandry practices are fundamental prerequisites to maintain and improve animal health and welfare.											1
When properly designed and implemented, these measures can reduce the burden of infectious disease in animal populations and therefore dependency on antimicrobials and the risk of emergence and spread of antimicrobial resistance											1
Animal welfare is an integral part of animal health, and improvement measures can contribute to decreasing the need for antimicrobials.											1
Best practices in animal welfare align with measures recognized as imperative in the fight against antimicrobial resistance.											1
Antimicrobials1 are essential medicines for managing infectious diseases in terrestrial and aquatic animals, contributing to animal health and welfare.											1
Responsible use of antimicrobials in animals is vital for optimizing animal health and welfare and contributes to reducing the risk of the emergence and spread of antimicrobial resistance.											1
Responsible antimicrobial use should be considered an integrated part of global health, protecting the health of humans, animals, plants, and the environment.								1			1				1
Ending non-veterinary medical antimicrobial use is a crucial component of risk management of antimicrobial resistance and contributes to effective antimicrobials being available to future generations.
This should start with ending the use of the highest priority, critically important antimicrobials and critically important antimicrobials in human medicine, and veterinary critically important antimicrobials, ultimately ending non-veterinary medical use of all medically important antimicrobials.								1
Globally integrated and standardized surveillance of antimicrobial resistance and use in animals allows for informed decisions and evaluation of the impact of interventions to mitigate antimicrobial resistance, and is crucial for assessment of the risks associated with it.
Strengthening animal health systems and improving professional oversight of antimicrobial use at the national level can greatly reduce the use of antimicrobials in animals.
Guidance on appropriate and responsible antimicrobial use and better access to veterinary professionals and paraprofessionals - including those in aquatic animal health and agronomists - is needed to reduce the use of antimicrobials in animals.
Strengthening animal health systems and improving access to evidence-based treatment (e.g., clinical oversight, withdrawal periods) can assist in making informed decisions on treatments and underpin responsible antimicrobial use, ultimately leading to the reduced need for antimicrobials in animals.
Strengthening animal health systems includes improving diagnostics, strengthening surveillance, quality control and access to rapid and affordable diagnostic tests for use in the field.
Ending the use of medically important antimicrobials for growth promotion is also needed to reduce the use of antimicrobials in animals.2
Effective and robust vaccination, nutrition, infection prevention and control and biosecurity measures are key building blocks to reduce the overall need for antimicrobials in farmed terrestrial and aquatic animals.
Measures to reduce the overall use of antimicrobials include promoting and supporting disease prevention, such as vaccination programmes against major transboundary animal diseases.
Vaccines have been used to control and prevent animal diseases for many years and have helped to eradicate rinderpest and limit the spread of other animal diseases such as foot and mouth disease, as well as peste des petit ruminants (PPR).
Nutrition plays a key role in good animal health, and there is scope for dramatic improvements in some settings.
Improved animal nutrition, such as access to in-feed nutritional products, improved access to immunostimulants, and increased funding for animal nutrition research, can lessen the overall need for antimicrobials.
Improving biosecurity on farms and production sites and access to adequate animal health care should priorities in safeguarding animal health and welfare.
In livestock production, biosecurity measures include, but are not limited to, isolation of new animals, wildlife control, air filtration systems, cleaning and disinfection prior to access, sanitizing equipment, and managing vehicle traffic.
Such improvements in biosecurity practices mean that pathogens, including bacteria, have less opportunity to spread.
Other measures to reduce antimicrobial use in animals include education, raising awareness of antimicrobial resistance, behaviour change and increased investments.
Existing issues and inequalities regarding national access to veterinary and laboratory services, quality, affordable and standardized antimicrobials, and alternatives to antimicrobials for animal health must be addressed.														1
Maintaining and improving access to quality antimicrobials and antimicrobial alternatives is challenging in many low- and middle-income countries and in countries with a small market for veterinary products.														1
It is also challenging in countries where economic feasibility or motivation for obtaining marketing authorization is limited.
Robust national legislation is fundamental for controlled access to quality antimicrobials.			1
Such legislation should cover all aspects of the supply chain, including manufacturing, authorization, distribution, responsible use of veterinary medicinal products, and appropriate disposal of unused and expired drugs.
Lack of legitimate access to quality antimicrobials can increase the use of illegal, substandard and falsified medicines, or the use of less effective options, leading to an increased burden of antimicrobial resistance.														1
Lack of access to quality vaccines against animal diseases and alternatives to antimicrobials also increases the need for antimicrobials.														1
Inadequate, inequitable or unaffordable access to veterinary care and diagnostic testing services can lead to excessive, inappropriate and/or ineffective antimicrobial use.														1
Responsible use of antimicrobials is an integral part of veterinary medicine.
Antimicrobials are vital for treating specific infectious diseases in both terrestrial and aquatic animals, contributing to animal health and welfare, food safety and security, and the human-animal bond.									1		1					1
As the COVID-19 pandemic has highlighted, the health of humans, animals and the environment are interlinked															1
A One Health approach that recognizes this link is key to reducing drugresistant infections and ensuring that antimicrobial medicines remain effective for both humans and animals.								1			1
If antimicrobials stop working, there could be serious repercussions on the health and welfare of humans and animals, an impact on food security, loss of livelihoods and an damage national economies and international trade.								1			1	1	1			1
It is crucial that all stakeholders work together across sectors to curb antimicrobial resistance and preserve the effectiveness of antimicrobials.				1
By keeping animals healthy and reducing the need for antimicrobials, the risk of antimicrobial resistance emerging and spreading from animal sources can be reduced.								1			1
Global and national governance of the use of antimicrobial agents in animals needs to be urgently strengthened.			1
Effective governance of antimicrobials requires sufficient resources, proper implementation, and efficient controls on antimicrobial distribution and use.3
Harmonized regulation across regions and around the world strengthens the controls on use of antimicrobials.
Equitable access to quality antimicrobials globally is urgently needed.														1
Inequalities in access mean that some countries currently have no quality antimicrobials while others need to restrict their use.														1
To ensure a high level of animal health and welfare, availability of, and access to, regulated or quality medicines is essential.											1			1
More investment is urgently needed to address antimicrobial use and resistance in animal health.
Investment in animal health and welfare is inadequate.											1
Increased investments are needed from governments; global, regional, national, bilateral and multilateral financing and development institutions and banks; and private investors, to address antimicrobial resistance in animal health.			1								1
Investments in innovation and research into alternatives to antimicrobials in animal management should be prioritized to reduce the overall need for antimicrobials.																		1
These investments should also support vaccination programmes, development of new vaccines and innovative biosecurity measures.
Use of antimicrobials in animals has implications for animal health, food safety, food security, the environment, plant and human health, livelihoods, and wellbeing.								1	1		1	1				1	1
A One-Health approach is critical because antimicrobial use in one sector can have consequences across sectors.
To address antimicrobial resistance in animals, countries should prioritize animal health and build, resource and sustain robust animal health systems to reduce the need for antimicrobials.											1
Countries should promote and strengthen animal welfare legislation, its implementation and application, and respect and apply the ‘five freedoms” of domestic animals to reduce the impact of antimicrobial resistance on animal welfare.4											1
Countries should also establish national guidelines on biosecurity measures for different rearing and production systems for the various animal species, drawing upon the available global and regional standards.
While improving legal frameworks, countries should also improve enforcement capacities to ensure appropriate regulatory control of antimicrobials in all stages of their life cycle, as well as improving disease prevention to minimize the need for antimicrobials in animal health.											1
It is imperative countries collect information on antimicrobial use in animals and report to the global database ANIMUSE, administered by the World Organisation for Animal Health (WOAH) on behalf of the Quadripartite
Countries should collect information on antimicrobial resistance in animals and food and report it to the InFARM database, administered by the Food and Agriculture Organization of the United Nations (FAO).
Countries should also phase out non-veterinary medical5 antimicrobial use, such as growth promotion, starting with medically important antimicrobials for human and animal health.								1			1
While it is critical that countries act on a national level, a global effort is needed to prevent and mitigate the impact of antimicrobial resistance.
Intergovernmental organizations should harmonize and coordinate evidence-based global guidance on antimicrobial resistance and antimicrobial use and support countries in implementing their national action plans on antimicrobial resistance, ensuring that antimicrobial resistance is addressed across One Health sectors.			1
Intergovernmental organizations should support and prioritize research and development on innovative approaches to curb antimicrobial use across sectors to stop the spread of antimicrobial resistance.			1															1
They should also strengthen the evidence base for costs and losses related to antimicrobial resistance in animals and work to better determine the burden of infectious diseases in animals that are due to antibiotic resistant bacteria.													1
	0	0	5	1	0	0		7	2	0	19	2	2	8	2	3	1	2

## Sheet: GLG Report 
Specific lines of text	Responsibility - Human Healthcare workers	Responsibility - Livestock and ag workers	Responsibility -Policymakers	Responsibility- multisectoral	Responsibility - All	Responsibility - Animal healthcare workers		Human Health (Collective)	Food safety	Human Health (livestock worker)	Animal Health and Welfare	Economic Impact (Individual)	Economic Impact (Collective)	Equity/Justice	Global health security	Food production and security	Environmental Pollution	Innovation Challenge
The crisis of antimicrobial resistance (AMR) threatens a century of progress in human medicine, and the health of animals, plants, and the environment, as well as our economies and livelihoods								1			1	1	1
As this report emphasizes, the impact of AMR is already staggering, and the world has been far too slow to act.
We now have a narrow window of opportunity to mount a coordinated and multisectoral response to AMR at the scale and with the urgency it demands.				1
AMR will have a dramatic impact on animal health and global food production without bolder action											1					1
Antimicrobials are important tools for the prevention, control, and treatment of infectious diseases in foodproducing animals, companion animals and wildlife.											1					1
Loss of effectiveness of antimicrobials has a negative impact on both animal health and welfare, as well as a significant impact on livestock production and the global food chain, compromising food security.											1					1
This is particularly the case in LMICs, where the burden of animal diseases is higher, and access to preventative measures such as vaccines is limited, leading to an overdependency on antimicrobials to control disease.														1
The spread of resistant strains of bacteria in terrestrial and aquatic animals leads inexorably to an increase in animal morbidity and mortality											1
With more than 1.3 billion people relying on livestock for their livelihoods, and over 20 million people depending on aquaculture, there is an urgent need to prioritize actions and policies targeting AMR in animals.												1
Strong actions and policies targeting AMR in animal health are urgently needed			1
There is an overall lack of robust, global evidence on the burden of AMR-related morbidity and mortality in animals, and the surveillance programmes that do exist rarely include companion animals and wildlife.
The main sources of biological and chemical pollutants in the environment that contribute to AMR are poor sanitation, sewage and waste effluent in communities; effluent from pharmaceutical manufacturing; effluent and waste from healthcare facilities; use of antimicrobials and manure in intensive crop production; and releases, effluent and waste in terrestrial and aquatic animal production.																	1
Other contributing factors to transmission and spread of AMR in the environment include wildlife, international movements of people and goods, companion animals, airborne transmission, rapid urbanization, and climate change.															1
According to the above-mentioned economic study, a package of AMR interventions across sectors – encompassing research and development, awareness raising, surveillance, optimizing antimicrobial use in human and animal health, and infection prevention– would not only prevent massive health and mortality burden due to AMR, but also lead to significant returns on the investments made.								1					1
If implemented globally, the package of AMR interventions across sectors set out in the study is expected to cost an average of US$ 46 billion per year and bring a return of between US$7 and US$13 for every US$1 spent by 20501.													1
This can be achieved by embedding AMR in health, development, economic and trade policy and regulatory frameworks at global and national levels, including those that relate to pandemic prevention, preparedness, prevention and response; human, animal and plant health; R&D; and climate, pollution, biodiversity loss and the environment.			1					1			1		1		1		1	1
Moreover, in many countries there is still inadequate engagement of animal and plant health, food production and environmental sectors in these mechanisms.
Priority action is needed to prevent and address key pollution sources from poor sanitation, sewage, community and municipal waste, healthcare services, pharmaceutical manufacturing, intensive crop production and terrestrial and aquatic animal production																	1
Up to 90% of antibiotics administered to livestock are excreted, entering directly into the soil and nearby surface and groundwater.																	1
The GLG recommends that all countries should implement wastewater and waste management measures, including safe disposal of unused antimicrobials from households, farms, healthcare facilities and manufacturing plants.			1
Human and animal health systems should prioritize interventions such as infection prevention and control, WASH, biosecurity, vaccination and waste management across human and animal health and food, plant and environmental ecosystems in order to mitigate infectious disease risk and AMR.
COVID-19 has amplified the need for many of these preventive interventions and the Quadripartite organizations have supported them as part of national action plans on AMR.															1
Stronger animal health systems are particularly important to prevent AMR in the agri-food sector.																1
There is very little R&D related to AMR in plants and the environment and major gaps in knowledge about how pesticide and fungicide use in crops contributes to AMR in humans and animals.																		1
As noted in the GLG information note on animal health and welfare and antimicrobial resistance, robust animal health systems, including resilient biosecurity, prevention, infection control measures and good husbandry practices are fundamental prerequisites to maintain and improve animal health and welfare.											1
Prioritization of vaccination programs and the development of alternatives to antimicrobials are key, in addition to coordinated interventions around pharmacovigilance, education and regulations.																		1
The GLG recommends that all countries develop and implement defined animal vaccination strategies based on the WOAH priority list, and a funded implementation plan, by 2030.
Furthermore, a global R&D roadmap should be developed in the animal health sector to address the antimicrobial pipeline and ensure increased access to essential antibiotics while ensuring their appropriate use.																		1
Effective, sustainable and transformed human health, agri-food, animal health and environmental systems are essential so that the use of antimicrobials is reduced and antimicrobial pollution and waste in the environment are prevented.																1	1
	0	0	3	1	0	0		3	0	0	7	2	4	1	3	5	5	4

## Sheet: Narratives - Quotes
Human Health (Collective)
Broad language	“Resistance is already making some diseases in humans, livestock and plants increasingly difficult or impossible to treat.” (FAO Action Plan) “AMR is a global threat, and the emergence of antimicrobial-resistant pathogens threatens decades of progress against infectious diseases in animals and humans.” (WOAH) “Antimicrobials have been essential in reducing the burden of infectious disease in huma…
Overlap with food safety	“Resistant bacteria can be found in food animals and food” (GAP) “This trend is troubling for producers and for patients as a fraction of all drug-resistant infections in humans have also been associated with food-borne or animal sources (CDC, 2013; Mughini-Gras et al., 2019).” (FAO Action Plan)
Food safety
Explicit use of term without expansion on meaning	“The use of antimicrobial drugs has advanced global public health, animal health, and food safety and security.” (FAO) “Combining efforts for pandemic and AMR prevention, preparedness and response will improve synergies thus increasing impact, effectiveness and harmonization in the human, animal, plant and environment interface, food safety and security and water, sanitation and hygiene (GLG on A…
Spread across food chain	“Food is one of the possible vehicles for transmission of resistant bacteria from animals to human beings and human consumption of food carrying antibiotic-resistant bacteria has led to acquisition of antibiotic-resistant infections.” (GAP) “Foodborne outbreaks of drug-resistant pathogens linked to imported food products have been reported from multiple countries.” (WOAH) “Risks from food product…
Safe handling and processing	“Resistant microorganisms can also be introduced during the handling, processing, transport, storage and preparation of food products.”(FAO)
Food production and security
Direct references	“Resistance to common veterinary antimicrobial medicines also causes food production losses, poor animal welfare and extra costs.” (GAP) “Food and agriculture sectors could be compromised due to misuse and inappropriate use of antimicrobials in food production that result in increasing emergence and spread of AMR.” (FAO) “These serve as targets for action to address challenges ranging from: i) tr…
Increasing demand for food animals	“The projected increase in demand for animal food products may lead to yet further increases in antibiotic use.”(GAP) “Population growth and increased demand for food has resulted in an increase in demand and consumption of animal protein (Tiseo et al. 2020).” (UNEP)
Sustainability	“They highlighted that access to effective antimicrobials and their appropriate and prudent use has a role in productive and sustainable agriculture and aquaculture– and that their misuse contributes to the rising rates of AMR which negatively impacts the advances made in medicine, public health, veterinary care, food and agriculture production systems, and food safety.” (FAO) “A sustainable glob…
Environmental Pollution	“Other risks for infection with resistant organisms include exposure to crops treated with antimicrobial agents or contaminated by manure or slurry, and farmyard run-offs into groundwater.” (GAP) one line “Human and animal waste, wastewater from hospitals and clinics, and discharge from pharmaceutical manufacturing sites that is contaminated with resistant microbes and antimicrobials can also ent…
Global health security
Broad reference without explanation	“AMR is a global threat, and the emergence of antimicrobial-resistant pathogens threatens decades of progress against infectious diseases in animals and humans.” (WOAH) “Responsible antimicrobial use should be considered an integrated part of global health, protecting the health of humans, animals, plants, and the environment.” (GLG Note)
Spread across borders	“Drug-resistant bacteria can circulate in populations of human beings and animals, through food, water and the environment, and transmission is influenced by trade, travel and both human and animal migration”(GAP) “FAO shares a responsibility to guard against economic losses as resistant microbes contaminate environments, cross borders and spread readily between people and animals”(FAO) “Globaliz…
Pandemics/COVID-19	“This herald unprecedented pressure on our agriculture systems to deliver nutritious food safely and sustainably in the face of climate change, diminishing natural resources and global health threats, which include pandemics and drug-resistant infections.” (FAO) “The COVID-19 pandemic highlights the importance of the environmental dimensions of zoonotic infectious diseases, especially the potenti…
Economic Impact (Collective)
Broad language	“It will affect sectors beyond human health, such as animal health, agriculture, food security and economic development.” (GAP) “Antimicrobial resistance is a drain on the global economy with economic losses due to reduced productivity caused by sickness (of both human beings and animals) and higher costs of treatment.” (GAP) “Preventive action will provide an economic benefit, especially when co…
Specific numbers	“In the next decade, it could result in a gross domestic product (GDP) shortfall of US$ 3.4 trillion annually and push 24 million more people into extreme poverty (World Bank 2017).” (UNEP) “According to the above-mentioned economic study, a package of AMR interventions across sectors – encompassing research and development, awareness raising, surveillance, optimizing antimicrobial use in human a…
Poverty	“By developing and applying One Health National Action Plans (NAPs) on AMR, countries can also prevent tens of millions more people from being forced into extreme poverty (World Bank Group, 2017).” (FAO)
Equity/Justice
Access to quality medicines, services and oversight	“In most countries, antibiotics can be purchased in markets, shops, pharmacies or over the Internet without prescription or involvement of a health professional or veterinarian.” (GAP) “These include persistent disease, limited access to expert advice, inadequate prescription systems and unequal access to appropriate antimicrobials.” (FAO) “In many countries, WOAH Performance of Veterinary Servic…
Inequities between groups	“As women are less likely to be compensated – or compensated at a lower level – than men for their efforts in food production and food preparation (FAO, 2011), there is a disproportionate risk of exposure to resistant pathogens relative to financial compensation, highlighting gender equality issues as well (SDG 5).” (FAO) “AMR also exacerbates inequities within societies. Groups including women, …
Innovation Challenge	“Effective, rapid, low-cost diagnostic tools are needed for guiding optimal use of antibiotics in human and animal medicine, and such tools should be easily integrated into clinical, pharmacy and veterinary practices.” (GAP) “There is also ample opportunity for innovation of safe and efficacious alternatives to antimicrobials for treatment of infections and alternatives promoting good health and,…
Human Health (individual)	“An additional risk for livestock workers is exposure to animals carrying resistant bacteria.” (GAP) “For example, farmers working with cattle, pigs and poultry that are infected with methicillin-resistant Staphylococcus aureus have a much higher risk of also being colonized or infected with these bacteria.” (GAP) “Proximity to swine production and MRSA infection has also been shown to be associa…
Economic Impact (Individual)	“For farmers, animal husbandry and the food industry, the loss of effective antimicrobial agents to treat sick animals damages food production and family livelihoods.” (GAP) “There are opportunities to boost profitability through more effective agriculture practices.” (FAO) “Food and agriculture sectors, dependent livelihoods and economies are made resilient to the impacts of AMR” (FAO) “A recent…
Animal Health and Welfare
Use of term welfare	“Resistance to common veterinary antimicrobial medicines also causes food production losses, poor animal welfare and extra costs.” (GAP) “The availability and use of effective antimicrobials is essential for the health and welfare of terrestrial and aquatic animals, and in crop production.” (FAO) “Infections that were once lethal are now treatable, and the use of antimicrobial drugs has advanced …
Tool to treat sick animals	“Antibiotics are needed to treat sick animals but are also widely used in healthy animals to prevent disease and, in many countries, to promote growth through mass administration to herds“ (GAP) “Antimicrobials have been essential in reducing the burden of infectious disease in humans, animals and plants for decades.” (UNEP)
